# Supplementary material for: OPG-Producing B Cells and RANKL-Expressing T Cells Define Immune Signatures Predictive of Bone Metastases in Breast Cancer
Source: Cancer Res Commun. 2026 Jan 13;6(1):85–104. doi: 10.1158/2767-9764.CRC-25-0696 (PMC12795788; doi:10.1158/2767-9764.CRC-25-0696)
Supplement: Supplementary Table 1 — Research Resource Identifiers (RRIDs) for reagents, antibodies, cell lines, kits, equipment, and software used in this study [file crc-25-0696_supplementary_table_1_suppst1.xlsx]

## Sheet: Planilha1
Supplementary Table 1 - Research Resource Identifiers (RRIDs) for reagents, antibodies, cell lines, kits, equipment, and software used in this study
Resource Type	Reagent/Tool Name	Source (Vendor)	Details	RRID
4T1 cells	Cell line	ATCC	Murine breast cancer metastatic cell line	RRID:CVCL_0125
67NR cells	Cell line	ATCC	Non-metastatic 4T1 variant	RRID:CVCL_9717
BALB/cJ mice	Organism	Jackson Laboratory (JAX)	Immunocompetent strain	RRID:IMSR_JAX:000651
BALB/c Nude mice	Organism	Jackson Laboratory (JAX)	Nude (T cell-deficient) mice	RRID:IMSR_JAX:002019
SCID BALB/c mice	Organism	Jackson Laboratory (JAX)	Severe combined immunodeficient mice	RRID:IMSR_JAX:001802
DMEM	Medium	GIBCO	Dulbecco’s Modified Eagle Medium	RRID:SCR_021078
Fetal Bovine Serum (FBS)	Reagent	GIBCO	10% Supplement	RRID:SCR_022321
Antibiotic-Antimycotic	Reagent	GIBCO	1% Supplement	RRID:SCR_019987
α-MEM	Medium	Life Technologies	Bone marrow culture	RRID:SCR_022605
M-CSF recombinant protein	Cytokine	Peprotech	10 ng/mL	RRID:SCR_013869
RANKL recombinant protein	Cytokine	Peprotech	10 ng/mL	RRID:SCR_013869
OPG recombinant protein	Protein	R&D Systems	1 µg/mL	RRID:SCR_013642
Leukocyte Acid Phosphatase Kit (TRAP)	Kit	Sigma-Aldrich	TRAP staining kit	RRID:SCR_008988
Osteologic™ System	Assay	BD Biosciences	Bone resorption assay	RRID:SCR_018204
Collagenase type I (C9891)	Enzyme	Sigma-Aldrich	Tumor dissociation	RRID:SCR_008988
Hyaluronidase (H3506)	Enzyme	Sigma-Aldrich	Tumor dissociation	RRID:SCR_008988
DNase I (10104159001)	Enzyme	Roche	Tumor dissociation	RRID not available
PE- Anti-mouse CD3 (clone 145-2C11)	Antibody	BD Biosciences	PE-conjugated	RRID:AB_312685
PE Anti-mouse CD19 (clone 1D3)	Antibody	BD Biosciences	PE-conjugated	RRID:AB_394659
PECy7 Anti-mouse CD4 (clone GK1.5)	Antibody	BD Biosciences	PECy7-conjugated	RRID:AB_398644
AF488 Anti-mouse CD45 (clone 30-F11)	Antibody	BD Biosciences	AF488-conjugated	RRID:AB_2736991
Viability Stain 780	Dye	BD Biosciences	BD Horizon™ Fixable dye	RRID:AB_2869363
Anti-PE MicroBeads	Beads	Miltenyi Biotec	Magnetic labeling of PE-labeled cells	RRID:AB_2783911
FACSAria II	Cytometer	BD Biosciences	Cell sorting system	RRID:SCR_018650
FlowJo	Software	Tree Star	Flow cytometry data analysis	RRID:SCR_008520
RNeasy Mini Kit	Kit	Qiagen	RNA extraction kit	RRID:SCR_015988
GoScript RT Kit	Kit	Promega	Reverse transcription (cDNA synthesis)	RRID:SCR_020930
TaqMan Assays	qPCR	Thermo Fisher / ABI	Quantitative PCR	RRID:SCR_002709
Tnfs11 probe (Mm00441908_m1)	qPCR Probe	Applied Biosystems	For mRNA RANKL expression	RRID:AB_2889614
Tnfs11b (Mm00435452_m1)	qPCR Probe	Applied Biosystems	For mRNA OPG expression	RRID: AB_2837881
GraphPad Prism v8.0.1	Software	GraphPad Software	Statistical analysis	RRID:SCR_002798
ScanScope (Aperio)	Imaging	Leica Biosystems	Histology scanner	RRID:SCR_018457
Image analysis software (Motic)	Software	Motic®	Bone morphometry	RRID not available
TIMER 2.0	Software	TIMER Consortium	Immune infiltration and survival analysis	RRID:SCR_016731
OPG ELISA Kit (DY459)	ELISA Kit	R&D Systems	For protein OPG expression	RRID:AB_2802353
RANKL ELISA Kit (DY462)	ELISA Kit	R&D Systems	For protein RANKL expression	RRID:AB_2802355
Anti-mouse CD3 (clone 145-2C11)	Antibody	BD Biosciences	T cell polyclonal stimulation	RRID:AB_394591
Bruker Skyscan 1172	MicroCT scanning	Kontich	MicroCT data acquisition	RRID not available
NRecon	Software	Bruker, Version 1.7.5	MicroCT data analysis	RRID:SCR_017377
CTAn	Software	Bruker, Version 1.20.3	MicroCT data analysis	RRID:SCR_017372
ImmunoSlide™	Kit	EasyPath®	Glass slides	RRID:SCR_031883
Leica® Epitope Retrieval Solution (pH 6.0 or pH 9.0)	Reagent	Leica Biosystems	Immunohistochemistry	RRID:SCR_016559
Leica® Peroxidase Block	Reagent	Leica Biosystems	Immunohistochemistry	RRID:SCR_016559
Leica® Protein Block	Reagent	Leica Biosystems	Immunohistochemistry	RRID:SCR_016559
Optical microscope (OPTHD 3.7)	Equipment	Opticam	Immunohistochemistry acquisition and analysis	RRID not available
Anti-human CD4 (clone SP35)	Antibody	Cell Marque	Immunohistochemistry	RRID:AB_2877883
Anti-human CD3 (clone MRQ-39)	Antibody	Cell Marque	Immunohistochemistry	RRID:AB_2880051
Anti-human CD20 (clone L26)	Antibody	Cell Marque	Immunohistochemistry	RRID:AB_2877881
Anti-human OPG (clone E-10)	Antibody	Santa Cruz Biotechnology	Immunohistochemistry	RRID:AB_627683
Anti-human RANKL (clone G-1)	Antibody	Santa Cruz Biotechnology	Immunohistochemistry	RRID:AB_2189774
Secondary biotinylated antibody	Antibody	Leica Biosystems	Immunohistochemistry	RRID:SCR_016559
Novolink™ Polymer Detection System	Reagent	Leica Biosystems	Immunohistochemistry	RRID:SCR_016559
Collagenase typo IV (C9891)	Enzyme	Sigma-Aldrich	Tumor dissociation	RRID:SCR_013575
OPG shRNA Plasmid (m), sc-40153-SH	shRNA	Santa Cruz	OPG silencing	RRID not available
Control shRNA Plasmid A, sc-108060	shRNA	Santa Cruz	OPG silencing	RRID not available
Amaxa® Mouse B Cell Nucleofector® Kit	Trnasfection Kit	Lonza	OPG silencing	RRID not available
